# Supplementary material for: GFAPβ and GFAPδ Isoforms Expression in Mesenchymal Stem Cells, MSCs Differentiated Towards Schwann-like, and Olfactory Ensheathing Cells
Source: Curr Issues Mol Biol. 2025 Jan 9;47(1):35. doi: 10.3390/cimb47010035 (PMC11764465; doi:10.3390/cimb47010035)
Supplement: Supplementary file 1 [file cimb-47-00035-s001.zip]

Archive with 1 entries (1 files):
- cimb-3386153-supplementary.pdf
